# Supplementary material for: Correlates of decisional dynamics in the dorsal anterior cingulate cortex
Source: PLoS Biol. 2017 Nov 15;15(11):e2003091. doi: 10.1371/journal.pbio.2003091 (PMC5706721; doi:10.1371/journal.pbio.2003091)
Supplement: S1 Table — We use a logistic regression model, including the variables listed in the table below, controlling for number of tokens the subject has as of the beginning of the trial, the side the first offer appeared on, and the chosen side. We use these variables to predict whether the subject chose the first offer presented. If significant, coefficients for the first offer should be positively skewed, while coefficients for the second offer should be negatively skewed. We perform this analysis on each behavioral session, then test whether the resulting regression coefficients differ significantly from zero (related to behavioral analyses in the main text). (XLSX) [file pbio.2003091.s006.xlsx]

## Sheet: Sheet1
	Variable	Subject B: T-statistic	Subject J: T-statistic
		(mean coefficient, p-value)	(mean coefficient, p-value)
	Offer 1, win	26.5 (mean = 1.29, p<0.0001)	31.3 (mean = 1.35, p<0.0001)
	Offer 1, loss	6.73 (mean = 0.328, p<0.0001)	8.22 (mean = 0.206, p<0.0001)
	Offer 1, win probability	24.0 (mean = 5.06, p<0.0001)	33.1 (mean = 3.81, p<0.0001)
	Offer 2, win	-26.0 (mean = -1.25, p<0.0001)	-32.2 (mean = -1.32, p<0.0001)
	Offer 2, loss	-5.47 (mean = ,-0.221 p<0.0001)	-8.99 (mean = -0.260, p<0.0001)
	Offer 2, win probability	-28.4 (mean = -4.68, p<0.0001)	-24.6 (mean = -3.76, p<0.0001)
