# Supplementary material for: Correlates of decisional dynamics in the dorsal anterior cingulate cortex
Source: PLoS Biol. 2017 Nov 15;15(11):e2003091. doi: 10.1371/journal.pbio.2003091 (PMC5706721; doi:10.1371/journal.pbio.2003091)
Supplement: S2 Table — (XLSX) [file pbio.2003091.s007.xlsx]

## Sheet: Sheet1
	VARIABLE	EPOCH	% MODULATED	FRACTION MODULATED	P-VALUE (two-sided binomial test)
	Offer 1 subjective value	Epoch 1	29.5	38/129	<0.0001
		Epoch 2	22.5	29/129	<0.0001
	Offer 2 subjective value	Epoch 2	19.4	25/129	<0.0001
