# Supplementary material for: Correlates of decisional dynamics in the dorsal anterior cingulate cortex
Source: PLoS Biol. 2017 Nov 15;15(11):e2003091. doi: 10.1371/journal.pbio.2003091 (PMC5706721; doi:10.1371/journal.pbio.2003091)
Supplement: S4 Table — (XLSX) [file pbio.2003091.s009.xlsx]

## Sheet: Sheet1
			FORMAT		POPULATION
	VARIABLE	EPOCH	PEARSON’S R	95% CREDIBLE INTERVAL	PEARSON’S R	95% CREDIBLE INTERVAL
	Offer 1	Epoch 1	0.18	[0.096 0.26]	0.31	[0.21 0.41]
		Epoch 2	0.17	[0.098 0.25]	0.42	[0.33 0.50]
	Offer 2	Epoch 2	-0.069	[-0.15 0.021]	0.2	[0.074 0.32]
