# Supplementary material for: Correlates of decisional dynamics in the dorsal anterior cingulate cortex
Source: PLoS Biol. 2017 Nov 15;15(11):e2003091. doi: 10.1371/journal.pbio.2003091 (PMC5706721; doi:10.1371/journal.pbio.2003091)
Supplement: S5 Table — (XLSX) [file pbio.2003091.s010.xlsx]

## Sheet: Sheet1
				FORMAT		POPULATION
	DESCRIPTION	VAR 1	VAR 2	PEARSON’S R	99% CREDIBLE INTERVAL	PEARSON’S R	99% CREDIBLE INTERVAL
	Mutual Inhibition	Offer 1, epoch 2	Offer 2, epoch 2	-0.29	[-0.37 -0.21]	0.27	[0.16 0.39]
	Offer 1 memory	Offer 1, epoch 1	Offer 1, epoch 2	0.4	[0.33, 0.47]	0.42	[0.33, 0.50]
	Attended Offer Encoding	Offer 1, epoch 1	Offer 2, epoch 2	0.063	[-0.024 0.15]	0.15	[0.038 0.27]
